# Supplementary material for: Restriction site free cloning (RSFC) plasmid family for seamless, sequence independent cloning in Pichia pastoris
Source: Microb Cell Fact. 2015 Jul 14;14:103. doi: 10.1186/s12934-015-0293-6 (PMC4501187; doi:10.1186/s12934-015-0293-6)
Supplement: Additional file 5: — Table S1. Primers used in this study and detailed plasmid construction. Primers used for creating the S. pombe and P. pastoris plasmids are separated. Also primers for construction of the plasmids are separated from primers for sequencing and insertion of GOIs. In addition separate spreadsheets are providing information on the exact construction of the plasmids by listing the PCR products and restriction enzymes used for assembly. [file 12934_2015_293_MOESM5_ESM.xlsx]

## Sheet: Primers
Associated vectors	Primer name	Primer sequence
S. pombe test vectors	TA_fwd_HindIII+BmrI+stuffer	tcagAAGCTTGAAACGATacgtCCCAGTaatgaccaaggcatttgtggattataacg
	TA_rev_BamHI+BmrI+stuffer	tcagGGATCCTTcagtCCCAGTtaatttgcaccctgtgttcgcg
	blunt_fwd_HindIII+MlyI+stuffer	actgAAGCTTGAAACGATctgagGACTCaatgaccaaggcatttgtggattataacg
	blunt_rev_BamHI+MlyI+stuffer	cagcGGATCCTTctcacGACTCtaatttgcaccctgtgttcgcg
	Xyla_fwd	ggtcggctttacccccg
	Xyla_rev	agcccacgtcagcaacg
	seq-pGAZ2fw	ataaatagtgggtggtggaca
	seq-pGAZ2rv	gcatcgactttttcaataacca
	pUC_mut_MlyI_fwd	gtcttaccgggttggacccaagacgatagttaccg
	pUC_mut_MlyI_rev	cggtaactatcgtcttgggtccaacccggtaagac
	ZeoCDS_mut_MlyI_fwd	agttctggactgataggctcggtttctcccgtg
	ZeoCDS_mut_MlyI_rev	cacgggagaaaccgagcctatcagtccagaact
Construction of pPpRSFC plasmids	AOX1TT_BamHIR	AAGGATCCTCCGGA-GCACAAACGAACGTCTCAC
	OeAox1TTStuffF	AAGCGGCCGCGAGTCGTGAG-TAATCAAGAGGATGTCAGAATGCC
	OeEcoRIF	TGGTGACTTCGGTAAGATCC
	OeEcoRIR	ACCGAAGTCACCAACGTAAC
	OePAox1StuffR	TCGAATTCGAGTCCTCAGCA-TCGTTTCGAATAATTAGTTG
	OeStufferF	ATGCTGAGGACTCGAATTCG-ACCTCTGTTGCCTCTTTGTTGGAC
	OeStufferR	TTACTCACGACTCGCGGCCG-CTTAAGCTGGAAGAGCCAATCTC
	PAOX1_PciIF	ATCACATGTATTTAAAT-AGATCTAACATCCAAAGACG
	aEAEAEcoRIR	TCGAATTCGAGTCCTCAG-AGCTTCGGCCTCTCTCTTC
	AlphaEcoRIR	TCGAATTCGAGTCCTCAG-TCTCTTCTCGAGAGAGAC
	AlphaFSSF	ATGAGATTCCCATCTATTTTC
	OeAlphaPAox1R	GAAAATAGATGGGAATCTCA-TCGTTTCGAATAATTAGTTG
	GAP_PciIF	TCACATGT-ATTTAAATTTTTTGTAGAAATGTCTTGG
	OeGapAlphaR	GGTGAAAATAGATGGGAATC-TCATTGTGTTTTGATAGTTGTTCAATTG
	OeGapStuffR	TCGAATTCGAGTCCTCAGCA-TTGTGTTTTGATAGTTGTTCAATTG
	3'AOX1_PstIASCIF	AGCTGCAGGGCGCGCC-GAACTGTGAGACTATCTCGG
	3'AOX1_KpnISwaIR	GTGGTACCCATTTAAAT-AGATCTTGAGATAAATTTCACG
	Ori_PstIKpnIF	AGCTGCAGAAAAGGGTACC-ACTGAGCGTCAGACCCCGTAG
	Ori_SwaIPciIR	AAATTTAAAT-ACATGTGAGCAAAAGGCCAGC
	PAox1SacIF	TGG AGC TCG CTC ATT CCA ATT CCT TCT ATT AG
	PAox1 R	CATCGTTTCGAATAATTAGTTGTTTTTTGATCTTCTCAAG
	AOX1TT_BamHIR	AAGGATCCTCCGGA-GCACAAACGAACGTCTCAC
	PAox1TTFwd	TCA AGA GGA TGT CAG AAT GCC ATT TGC C
	7PFwd	CAA AAA ACA ACT AAT TAT TCG AAA CGA TGG CTA GCA AAG GAG AAG AAC TTT TCA CTG G
	7PEGFPRev	CTGCGGCTGATCCGGCAGATCCCTTGTACAATTCATCCATGCCATGTG
	7PEcoRIR	TCGAATTCGAGTCCTCAGTCCTGAACCTGCGGCTGATCCGGCAGATCC
	8PFwd	GGA TCA GCC GCA GGT TCA GGA GCT AGC AAA GGA GAA GAA CTT TTC ACT GG
	8PNotIF	AAG CGG CCG CGA GTC GTG AGG GAT CTG CCG GAT CAG CCG CAG GTT CAG GA
	8PEGFPRev	GGC AAA TGG CAT TCT GAC ATC CTC TTG ATT ACT TGT ACA ATT CAT CCA TGC CAT GTG
	9PXhoIFwd	CTC TCG AGA AGA GAG AGG CCG AAG CTG CTA GCA AAG GAG AAG AAC TTT TCA CTG G
	11PRev	CCTCCTCAGAGATAAGCTTCTGTTCCATCGTTTCGAATAATTAGTTGTTTTTTGATC
	11PEcoRIR	TCGAATTCGAGTCCTCAGAAGGTCCTCCTCAGAGATAAGCTTCTGTTC
	12PFwd	GAA GCT TAT CTC TGA GGA GGA CCT TTA ATC AAG AGG ATG TCA GAA TGC CAT TTG CCT G
	12PNotIFwd	AAG CGG CCG CGA GTC GTG AGG AAC AGA AGC TTA TCT CTG AGG AGG ACC
	13PFwd	GAA CAG AAG CTT ATC TCT GAG GAG GAC CTT CTG AGG ACT CGA ATT CGA CCT CTG
	13PXhoIFwd	CTC TCG AGA AGA GAG AGG CCG AAG CTG AAC AGA AGC TTA TCT CTG AGG AGG ACC
	15PRev	CTTATCGTCGTCATCCTTATAGTCCATCGTTTCGAATAATTAGTTGTTTTTTGATC
	15PEcoRIRev	TCGAATTCGAGTCCTCAGCTTATCGTCGTCATCCTTATAGTC
	16PFwd	GAC TAT AAG GAT GAC GAC GAT AAG TAA TCA AGA GGA TGT CAG AAT GCC ATT TG
	16PNotIFwd	AAG CGG CCG CGA GTC GTG AGG ACT ATA AGG ATG ACG ACG ATA AG
	17PFwd	GAC TAT AAG GAT GAC GAC GAT AAG CTG AGG ACT CGA ATT CGA CCT CTG TTG
	17PXhoIFwd	CTC TCG AGA AGA GAG AGG CCG AAG CTG ACT ATA AGG ATG ACG ACG ATA AG
	19PEcoRIR	CGAATTCGAGTCCTCAGGTGATGGTGATGGTGGTGCATCGTTTCGAATAATTAGTTG
	20PNotIF	AGC GGC CGC GAG TCG TGA GCA CCA CCA TCA CCA TCA CTA ATC AAG AGG ATG TCA GAA TG
	21PEcoRIR	CGA ATT CGA GTC CTC AGG TGA TGG TGA TGG TGG TGA GCT TCG GCC TCT CTC TTC TCG AG
	23PRev	AGGTTCTCGTGATGGTGATGGTGGTGCATCGTTTCGAATAATTAGTTGTTTTTTG
	23PEcoRIR	CGAATTCGAGTCCTCAGTCCCTGGAAGTACAGGTTCTCGTGATGGTGATGGTGGTG
	24PFwd	CAG GGA CAC CAC CAT CAC CAT CAC TAA TCA AGA GGA TGT CAG AAT GCC ATT TG
	24PNotIFwd	AGC GGC CGC GAG TCG TGA GGA GAA CCT GTA CTT CCA GGG ACA CCA CCA TCA CCA TCA C
	25PRev	GGT TCT CGT GAT GGT GAT GGT GGT GAG CTT CGG CCT CTC TCT TCT CG
	25PEcoRIR	TCG AAT TCG AGT CCT CAG TCC CTG GAA GTA CAG GTT CTC GTG ATG GTG ATG GTG GTG
	27PFwd	CAA AAA ACA ACT AAT TAT TCG AAA CGA TGA AGA TCG AGG AAG GTA AGT TAG TGA TTT G
	27PEcoRIR	CGAATTCGAGTCCTCAGTCCCTGGAAGTACAGGTTCTCGGTTTGTGCATCCTTCAAAGC
	28PFwd	GAG AAC CTG TAC TTC CAG GGA AAG ATC GAG GAA GGT AAG TTA GTG ATT TGG
	28PNotIFwd	AAG CGG CCG CGA GTC GTG AGG AGA ACC TGT ACT TCC AGG GA
	28PRev	CAAATGGCATTCTGACATCCTCTTGATTAGGTTTGTGCATCCTTCAAAGCC
	29PXhoIFwd	CTC TCG AGA AGA GAG AGG CCG AAG CTA AGA TCG AGG AAG GTA AGT TAG TGA TTT G
	29PEcoRIRev	CGAATTCGAGTCCTCAGTCCCTGGAAGTACAGGTTCTCGGTTTGTGCATCCTTCAAAGC
	31PRev	GGT TCT CCT TCT CGA ACT GTG GAT GTG ACC ACA TCG TTT CGA ATA ATT AGT TGT TTT TTG
	31PEcoRIR	TCGAATTCGAGTCCTCAGTCCCTGGAAGTACAGGTTCTCCTTCTCGAACTGTGGATG
	32PFwd	GGG ATG GTC ACA TCC ACA GTT CGA GAA GTA ATC AAG AGG ATG TCA GAA TGC CAT TTG
	32PNotIFwd	AGC GGC CGC GAG TCG TGA GGA GAA CCT GTA CTT CCA GGG ATG GTC ACA TCC ACA GTT C
	33PRev	CAG GTT CTC CTT CTC GAA CTG TGG ATG TGA CCA AGC TTC GGC CTC TCT CTT CTC G
	33PEcoRIRev	TCG AAT TCG AGT CCT CAG TCC CTG GAA GTA CAG GTT CTC CTT CTC GAA CTG TGG
Construction of pPpRSFC plasmids with Histidine Marker	PAox1 R	CATCGTTTCGAATAATTAGTTGTTTTTTGATCTTCTCAAG
	StopAox1TTF	TAA TCA AGA GGA TGT CAG AAT GCC ATT TGC
	aEAEAR	AGC TTC GGC CTC TCT CTT CTC GAG AG
	alphaR	TCT CTT CTC GAG AGA GAC ACC CTC
	ATGGapRev	CATTGTGTTTTGATAGTTGTTCAATTGATTGAAATAG
	PArg4BamHIF	GAGGATCCGGAACGGAACGTATCTTAGCATGG
	PArg4His4R	GGGAAAGGTCATAGATAGCTGGTAATAAGTTTAGAACAAAAGG
	His4optF	taccagctatctatgacctttcccttgcttccagc
	His4Mut1F	CCTGGAGCTAGGGTCATCTACAGAAC
	His4Mut1R	GTTCTGTAGATGACCCTAGCTCCAGG
	His4Mut2F	AGGTGCCTTCCGAGGGCAGAATCGAA
	His4Mut2R	TTCGATTCTGCCCTCGGAAGGCACCT
	His4Mut3F	caagttcgatggcgtcgccttgaaaac
	His4Mut3R	GTTTTCAAGGCGACGCCATCGAACTTG
	His4Mut4F	aaacttgtccaggcgtcgtgtgctcac
	His4Mut4R	GTGAGCACACGACGCCTGGACAAGTTT
	His4Mut5F	CAGCTTCCCAGGGTCGAGATTGTTC
	His4Mut5R	CAATCTCGACCCTGGGAAGCTGCAC
	His4Mut6F	catactcacctgagagttgtggtgactac
	His4Mut6R	GTAGTCACCACAACTCTCAGGTGAGTATG
	His4optR	CAAACTCAGTATAAAACCTTCAAATCAAACCAAGCTTCTCCATTCG
	Arg4TTF	gcttggtttgatttgaaggttttatactgagtttgttaatgatacaataaac
	Arg4TTPstIR	CCCTGCAGATGCGAGGATGCTGCTGGAGAC
	AmpKpnIF	ATG GGT ACC GAC GAA AGG GCC TCG TGA TAC
	AmpmutF	CTA CAC GAC GGG GTC GCA GGC AAC TAT GGA
	AmpMutR	TCCATAGTTGCCTGCGACCCCGTCGTGTAG
	AmpORiR	CTTTTCTACGGGGTCTGACGCTCAGTGAAGATCCTTTG
	OriAmpF	GAG CGT CAG ACC CCG TAG AAA AGA TCA AAG GAT CTT CTT G
	PucOriPciIR	ACATGTGAGCAAAAGGCCAGCAAAAGG
Testing pPpRSFC plasmids with inserts	HRP-A2-RSFC-fwd	CAATTGAATGCAACTTTCTATTCCGGAACCTG
	HRP-A2-RSFC-rev	GGATCCGTTAACTTTCTTGCAATCAAGTC
	eGFP-RSFC-fwd	GCTAGCAAAGGAGAAGAACTTTTCACTG
	eGFP-RSFC-rev	CTTGTACAATTCATCCATGCCATGTGTAATC
pPpRSFC sequencing primers	seqRSFC-pAOX1fwd	GCGACTGGTTCCAATTGACAAGC
	seqRSFC-AOX1TTrev	CGAGATAGGCTGATCAGGAGCAAG
	seqRSFC-MFAfwd	GTTCATTAACACCACTATCGCTTC
	seqRSFC-pGAPfwd	TTTGGTTTCTCCTGACCCAAAGAC
	seqRSFC-EGFPfwd	TTCTTGAGTTTGTAACTGCTGCTG
	seqRSFC-EGFPrev	ACAAGAATTGGGACAACTCCAGTG
	seqRSFC-MBPfwd	ACGCCGCATCTGGTAGACAGAC
	seqRSFC-MBPrev	CCAAACCATTGTAACCTTTGTCTC

## Sheet: Construction of Zeo Plasmids
#	Plasmid	# PCR	Template	Forward Primer	Reverse Primer	AnealingTm used	product size	Restriction enzymes	Backbone pPpFRSC
NA*	assembly cassette for generation of # 7 & 27	PCR1	pPpRSFC	PAox1SacIF	PAox1 R	58oC	742 bp	NA*	NA*
NA	assembly cassette for generation of # 8,10,28 &30	PCR2	pPpRSFC	PAox1TTFwd	AOX1TT_BamHIR	58oC	274 bp	NA	NA
NA	assembly cassette for generation of #7	PCR3	pPpRSFC_EGFP	7PFwd	7PEGFPRev	58oC	765 bp	NA	NA
NA	assembly cassette for generation of # 8,10 & 33	PCR4	pPpRSFC_EGFP	8PFwd	8PEGFPRev	58oC	766 bp	NA	NA
NA	assembly cassette for generation of # 9	PCR5	pPpRSFC_EGFP	9PXhoIFwd	7PEGFPRev	58oC	762 bp	NA	NA
NA	assembly cassette for generation of #11	PCR6	pPpRSFC	PAox1SacIF	11PRev	58oC	767 bp	NA	NA
NA	assembly cassette for generation of #12 &14	PCR7	pPpRSFC	12PFwd	AOX1TT_BamHIR	58oC	302 bp	NA	NA
NA	assembly cassette for generation of #13	PCR8	pPpRSFC-MFalpha	13PFwd	AOX1TT_BamHIR	58oC	1133 bp	NA	NA
NA	assembly cassette for generation of #15	PCR9	pPpRSFC	PAox1SacIF	15PRev	58oC	766 bp	NA	NA
NA	assembly cassette for generation of #16 & 18	PCR10	pPpRSFC	16PFwd	AOX1TT_BamHIR	58oC	301 bp	NA	NA
NA	assembly cassette for generation of #17	PCR11	pPpRSFC-MFalpha	17PFwd	AOX1TT_BamHIR	58oC	1128 bp	NA	NA
19	pPpRSFC-N-His-ncsde	PCR12	pPpRSFC	PAox1SacIF	19PEcoRIR	58oC	770 bp	SacI+EcoRI	pPpRSFC-MFalpha cut with SacI+EcoRI
20 & 22	pPpRSFC-C-His-ncs & pPpRSFC-MFalpha-C-His-ncs	PCR13	pPpRSFC	20PNotIF	AOX1TT_BamHIR	58oC	314 bp	NotI+BamHI	pPpRSFC and pPpRSFC-MFalpha cut NotI+BamHI
21	pPpRSFC-MFalpha-N-His-ncs	PCR14	pPpRSFC-MFalpha	PAox1SacIF	21PEcoRIR	58oC	1041 bp	SacI+EcoRI	pPpRSFC cut SacI+EcoRI
NA	assembly cassette for generation of # 23	PCR15	pPpRSFC	PAox1SacIF	23PRev	58oC	768 bp	NA	NA
NA	assembly cassette for generation of #24 & 26	PCR16	pPpRSFC	24PFwd	AOX1TT_BamHIR	58oC	301 bp	NA	NA
NA	assembly cassette for generation of #25	PCR17	pPpRSFC-MFalpha	PAox1SacIF	25PRev	58oC	1031 bp	NA	NA
NA	assembly cassette for generation of #27	PCR18	Puc57 MBP	27PFwd	27PEcoRIR	58oC	1165 bp	NA	NA
NA	assembly cassette for generation of # 28 & 30	PCR19	Puc57 MBP	28PFwd	28PRev	58oC	1148 bp	NA	NA
29	pPpRSFC-MFalpha-N-MBP	PCR20	Puc57 MBP	29PXhoIFwd	27PEcoRIR	58oC	1162 bp	XhoI+EcoRI	pPpRSFC-MFalpha cut XhoI+EcoRI
NA	assembly cassette for generation of #31	PCR21	pPpRSFC	PAox1SacIF	31PRev	58oC	773 bp	NA	NA
NA	assembly cassette for generation of #32 &34	PCR22	pPpRSFC	32PFwd	AOX1TT_BamHIR	58oC	305 bp	NA	NA
NA	assembly cassette for generation of #33	PCR23	pPpRSFC-MFalpha	PAox1SacIF	33PRev	58oC	1039 bp	NA	NA
7	pPpRSFC-N-eGFP	PCR24	PCR1+PCR3	PAox1SacIF	7PEcoRIR	58oC	1504 bp	EcoRI+SacI	pPpRSFC-MFalpha cut SacI+EcoRI
8 & 10	pPpRSFC-C-eGFP & pPpRSFC-MFalpha-C-eGFP	PCR25	PCR2+PCR4	8PNotIF	AOX1TT_BamHIR	58oC	1041 bp	NotI+BamHI	pPpRSFC and pPpRSFC-MFalpha cut NotI+BamHI
9	pPpRSFC-MFalpha-N-eGFP	PCR26	PCR5	9PXhoIFwd	7PEcoRIR	58oC	788 bp	XhoI+EcoRI	pPpRSFC-MFalpha cut with XhoI+EcoRI
11	pPpRSFC-N-Myc	PCR27	PCR6	PAox1SacIF	11PEcoRIR	58oC	790 bp	SacI+EcoRI	pPpRSFC-MFalpha cut SacI+EcoRI
12 & 14	pPpRSFC-C-Myc & pPpRSFC-MFalpha-C-Myc	PCR28	PCR7	12PNotIFwd	AOX1TT_BamHIR	58oC	327 bp	NotI+BamHI	pPpRSFC and pPpRSFC-MFalpha cut NotI+BamHI
13	pPpRSFC-MFalpha-N-Myc	PCR29	PCR8	13PXhoIFwd	AOX1TT_BamHIR	58oC	1160 bp	XhoI+BamHI	pPpRSFC-MFalpha cut with XhoI+BamHI
15	pPpRSFC-N-FLAG	PCR30	PCR9	PAox1SacIF	15PEcoRIRev	58oC	784 bp	SacI+EcoRI	pPpRSFC-MFalpha cut SacI+EcoRI
16 & 18	pPpRSFC-C-FLAG & pPpRSFC-MFalpha-C-FLAG	PCR31	PCR10	16PNotIFwd	AOX1TT_BamHIR	58oC	321 bp	NotI+BamHI	pPpRSFC and pPpRSFC-MFalpha cut NotI+BamHI
17	pPpRSFC-MFalpha-N-FLAG	PCR32	PCR11	17PXhoIFwd	AOX1TT_BamHIR	58oC	1154 bp	XhoI+BamHI	pPpRSFC-MFalpha cut with XhoI+BamHI
23	pPpRSFC-N-His	PCR33	PCR15	PAox1SacIF	23PEcoRIR	58oC	798 bp	SacI+EcoRI	pPpRSFC-MFalpha cut SacI+EcoRI
24 & 26	pPpRSFC-C-His & pPpRSFC-MFalpha-C-His	PCR34	PCR16	24PNotIFwd	AOX1TT_BamHIR	58oC	335 bp	NotI+BamHI	pPpRSFC and pPpRSFC-MFalpha cut NotI+BamHI
25	pPpRSFC-MFalpha-N-His	PCR35	PCR17	PAox1SacIF	25PEcoRIR	58oC	1063 bp	SacI+EcoRI	pPpRSFC cut SacI+EcoRI
27	pPpRSFC-N-MBP	PCR36	PCR18+PCR1	PAox1SacIF	27PEcoRIR	58oC	1878 bp	SacI+EcoRI	pPpRSFC-MFalpha cut SacI+EcoRI
28 & 30	pPpRSFC-C-MBP &pPpRSFC-MFalpha-C-MBP	PCR37	PCR19+PCR2	28PNotIFwd	AOX1TT_BamHIR	58oC	1416 bp	NotI+BamHI	1P and pPpRSFC-MFalpha cut NotI+BamHI
31	pPpRSFC-N-Strep	PCR38	PCR21	PAox1SacIF	31PEcoRIR	58oC	805 bp	SacI+EcoRI	pPpRSFC-MFalpha cut SacI+EcoRI
32 & 34	pPpRSFC-C-Strep & pPpRSFC-MFalpha-C-Strep	PCR39	PCR22	32PNotIFwd	AOX1TT_BamHIR	58oC	340 bp	NotI+BamHI	pPpRSFC and pPpRSFC-MFalpha cut NotI+BamHI
33	pPpRSFC-MFalpha-N-Strep	PCR40	PCR23	PAox1SacIF	33PEcoRIRev	58oC	1069 bp	SacI+EcoRI	pPpRSFC cut SacI+EcoRI
*NA=not applicable

## Sheet: Construction of His4 Plasmids
# PCR	Template	Forward Primer	Reverse Primer	Tm used	PCR Product size	Restriction enzymes	Backbone pPpFRSC
PCR1	pAZSwaI	AmpKpnIF	AmpMutR	58oC	1015 bp	NA*	NA
PCR2	pAZSwaI	AmpmutF	AmpORiR	58oC	281 bp	NA	NA
PCR3	pPpRSFC	OriAmpF	PucOriPciIR	58oC	687 bp	NA	NA
FPCR	PCR1+PCR2+PCR3	AmpKpnIF	PucOriPciIR	58oC	1930 bp	KpnI/PciI	Plasmid 1,2,3,4,5,6
PCR4	PCR1+PCR2	AmpKpnIF	AmpORiR	58oC	1266 bp	NA	NA
PCR5	PCR4+PCR3	AmpKpnIF	PucOriPciIR	58oC	1930 bp	KpnI/PciI	Plasmid 1,2,3,4,5,6
HPCR1	PCR1+PCR2	P12553	P12557	58oC	550 bp	NA	NA
HPCR2	PCR4+PCR5	P12558	P12563	58oC	366 bp	NA	NA
HPCR3	PCR6+PCR7	P12562	P12567	58oC	776 bp	NA	NA
HPCR4	PCR8+PCR9	P12566	P12570	58oC	541 bp	NA	NA
HPCR5	HPCR1+PCR2	P12553	P12559	58oC	1560 bp	NA	NA
HPCR6	HPCR2+HPCR3	P12558	P12567	58oC	1115 bp	NA	NA
HPCR7	HPCR5+HPCR2	P12553	P12563	58oC	286 bp	NA	NA
HPCR8	HPCR5+HPCR6	P12553	P12567	58oC	2590 bp	NA	NA
HPCR9	HPCR8+HPCR4	P12553	P12570	58oC	3102 bp	BamHI/PstI	Plasmid 1,2,3,4,5,6 with amp cassette cloned in
*NA=not applicable
